# Supplementary material for: Human Umbilical Cord Lining-Derived Epithelial Cells: A Potential Source of Non-Native Epithelial Cells That Accelerate Healing in a Porcine Cutaneous Wound Model
Source: Int J Mol Sci. 2022 Aug 10;23(16):8918. doi: 10.3390/ijms23168918 (PMC9408523; doi:10.3390/ijms23168918)
Supplement: Supplementary file 1 [file ijms-23-08918-s001.zip]

Archive with 1 entries (1 files):
- ijms-1819350-supplementary.pdf
